# Supplementary material for: Multistate nontyphoidal Salmonella and Shiga toxin-producing Escherichia coli outbreaks linked to international travel—United States, 2017–2020
Source: Epidemiol Infect. 2024 Jan 11;152:e17. doi: 10.1017/S0950268823002017 (PMC10894901; doi:10.1017/S0950268823002017)
Supplement: Habrun et al. supplementary material [file S0950268823002017sup001.xlsx]

## Sheet: Table S1
		Supplementary Table S1. Resistance patterns of multistate nontyphoidal Salmonella and Shiga toxin-producing Escherichia coli outbreaks including serotype and travel region by year and pathogen — United States, 2017–2020
		Year	Serotype of outbreak	Resistance pattern	Number of ill people in outbreak	Isolates with resistance information	Isolates with specified resistance pattern	Travel Regions
					n	n	n	Latin America/	Canada	Europeb		Asiac
								Caribbeana
		Nontyphoidal Salmonella
		2017	Braenderup		10	8		X
				T			1
				TCip*			7
			Enteritidis		12	8		X			X
				Cipd			4
				Cip*Nal			2
				None			2
			Enteritidis		18	12		X
				Cip*Nal			1
				T			9
				TCip*			2
			Enteritidis		5	2		X
				TCip*Nal			2
			Enteritidis		7	7		X
				ACSSuTCip*Nal			3
				Cip*Nal			1
				CSSuTCip*Nal			3
			Enteritidis		125	100		X
				Cip*Nal			95
				None			5
			Enteritidis		12	11		X			X
				Cip*			4
				Cip*Nal			5
				None			2
			Muenchen		13	11		X
				None			11
			Muenchen		24	20		X
				None			20
			Newport		53	52		X
				ACSSuTCip*CotAzm			40
				ACSSuTioCxCip*CotAzm			1
				CSuTCotAzm			8
				None			3
			Typhimurium		7	1		X
				None			1
			Typhimurium		18	16		X
				None			16
		2018	Newport		365	356		X
				ACSSuTCip*CotAzm			196
				ACSSuTCip*GenKanCotAzm			1
				ASSuTCip*CotAzm			1
				Cip*			1
				CSuTCip*CotAzm			5
				CSuTCotAzm			102
				None			50
			Concord		8	8			X	X
				None			8
		2019	Enteritidis		13	11		X		X	X
				ASCip*NalGen			1
				Cip*Nal			10
			Enteritidis		21	19		X
				Cip*Nal			17
				Cip*NalAzm			1
				TCip*Nal			1
			Enteritidis		25	25		X
				None			25
			Enteritidis		57	56		X
				A			1
				CT			1
				None			54
			Enteritidis		23	23		X
				CT			5
				None			18
			Newport		8	8		X
				None			8
			Strathcona		4	4				X
				None			4
			Thompson		47	40		X
				ASSuTCxTioCip*NalKanCotFos			1
				S			1
				None			38
		2020	Enteritidis		13	13		X
				None			13
			Enteritidis		20	20		X
				None			20
			Enteritidis		11	11		X
				T			4
				None			7
			Enteritidis		11	10		X
				None			10
			Enteritidis		11	11		X
				Cip*Nal			11
			Enteritidis		9	9		X
				None			9
			Enteritidis		19	19		X
				Cip*			1
				CT			3
				CTCol			1
				None			14
			Typhimurium		13	13		X
				ASSuGen			1
				ASSuGenKan			2
				ASSuTGen			2
				ASSuTGenKan			8
		Shiga toxin-producing E. coli
		2017	O103:H2		9	6		X
				SSuT			6
		2018	O111:H8		8	6		X
				ASSuTCip*NalKan			4
				Cip*Nal			2
			O157:H7		6	6		X
				CSSuT			6
			O157:H7		8	9		X
				Fos			1
				None			8
		2019	O103:H2		7	6		X
				SSuT			6
			O111:H8		10	10		X
				SSuT			7
				SSuTCip*Nal			2
				None			1
			O111:H8		12	11		X
				None			11
			O111:H8		7	7		X
				None			7
			O111:H8		6	6		X
				ASSuTCip*NalKan			3
				ASSuTNal			2
				None			1
		2020	O123/O186:H2		6	6		X
				None			6
			O111:H8		5	5		X
				ASSuTCip*NalKan			1
				Cip*Nal			3
				TCip*Nal			1
		A - Ampicillin; Azm - Azithromycin; C - Chloramphenicol; Cip - Ciprofloxacin; Col - Colistin Cot - Trimethoprim-sulfamethoxazole; Cx - Ceftriaxone
		Fos - Fosfomycin; Gen - Gentamycin; Kan - Kanamycin; Nal - Nalidixic Acid; S - Streptomycin; Su - Sulfisoxazole; T - Tetracycline; Tio - Ceftiofur
		None - No resistance
		Resistance was determined based on the results of antimicrobial susceptibility testing when available (n = 129 isolates); otherwise, resistance was predicted
		based on whole genome sequencing (n = 853).
		*Includes isolates with nonsusceptible interpretation to ciprofloxacin by antimicrobial susceptibility testing (AST) or ≥1 ciprofloxacin resistance
		mechanism when no AST results were available.
		a Latin America/Caribbean includes patients report travel to Aruba, Cuba, Dominican Republic, Jamaica, Mexico, and Caribbean cruise
		b Europe includes patients reporting travel to Europe, Denmark, France, Germany, Italy, Spain, Switzerland
		c Asia includes patients reporting travel to Asia, Philippines, Thailand
